# Supplementary material for: Global field observations of tree die-off reveal hotter-drought fingerprint for Earth’s forests
Source: Nat Commun. 2022 Apr 5;13:1761. doi: 10.1038/s41467-022-29289-2 (PMC8983702; doi:10.1038/s41467-022-29289-2)
Supplement: Supplementary file 4 — Supplementary Data 1 [file 41467_2022_29289_MOESM4_ESM.csv]

ref_id	long	lat	mortality_year
1	29.291667	-22.375	1989
2	32.875	-21.625	1970
3	31.555678	-24.384685	1991
4	29.333333	-22.425	1982
5	30.412303	0.491622	1999
6	16.431574	-26.041818	1999
7	6.25	35.25	2000
75	112.544167	23.166136	1978
76	116.1775415	-32.01201409	2010
76	116.1429249	-32.94534995	2010
76	115.957477	-33.42353803	2010
76	115.9622362	-33.41904475	2010
76	115.9468762	-33.41793899	2010
76	115.9171971	-33.38748876	2010
76	115.9197684	-33.38786826	2010
76	115.9206508	-33.38333414	2010
76	115.9116628	-33.37862176	2010
76	115.9164796	-33.38351593	2010
76	115.9093908	-33.3811283	2010
76	116.1786878	-32.01117886	2010
76	115.9113692	-33.37511299	2010
76	115.9104402	-33.36730483	2010
76	115.9163622	-33.36594243	2010
76	115.9083836	-33.36541444	2010
76	115.9168903	-33.36830414	2010
76	115.9170513	-33.36694684	2010
76	115.9113161	-33.35893398	2010
76	115.9341883	-33.35934619	2010
76	115.9346699	-33.34103435	2010
76	115.9338458	-33.33832853	2010
76	116.1794793	-32.00245573	2010
76	115.9319257	-33.33592324	2010
76	115.9348152	-33.3335147	2010
76	115.9340739	-33.33031011	2010
76	115.9316535	-33.32381518	2010
76	115.9330179	-33.32163863	2010
76	115.9364339	-33.31954917	2010
76	115.935077	-33.30587282	2010
76	115.9756876	-33.10979341	2010
76	115.9981435	-32.99251707	2010
76	115.9866453	-32.95812607	2010
76	116.2310961	-31.91448323	2010
76	115.9871395	-32.95601571	2010
76	115.9903115	-32.93517804	2010
76	116.0016072	-32.90169141	2010
76	115.9952634	-32.89862892	2010
76	116.0119735	-32.88628943	2010
76	116.001555	-32.88220542	2010
76	116.0119689	-32.88042286	2010
76	116.0356736	-32.85769074	2010
76	116.2451156	-31.91811167	2010
76	116.0343823	-32.85104832	2010
76	116.0252628	-32.84641828	2010
76	116.0339446	-32.84656419	2010
76	116.0318253	-32.8444494	2010
76	116.0372152	-32.83923166	2010
76	116.0345308	-32.83639557	2010
76	116.0193484	-32.79716257	2010
76	116.012657	-32.78771525	2010
76	116.0112114	-32.78642994	2010
76	116.0084466	-32.75638196	2010
76	116.2531946	-31.91883973	2010
76	116.0077727	-32.75416025	2010
76	116.0127746	-32.75211506	2010
76	116.018324	-32.73918504	2010
76	116.0199913	-32.74109999	2010
76	116.0137377	-32.73920414	2010
76	116.0177799	-32.73482127	2010
76	116.0184155	-32.73172338	2010
76	116.0162082	-32.72959062	2010
76	115.9980928	-32.63160576	2010
76	115.9981457	-32.63066086	2010
76	116.2548289	-31.91404076	2010
76	115.9970531	-32.62312076	2010
76	115.9993253	-32.62737797	2010
76	115.9956356	-32.61816644	2010
76	115.994827	-32.60119308	2010
76	115.9972601	-32.59949269	2010
76	116.0049346	-32.56611363	2010
76	116.0100329	-32.5629586	2010
76	116.0071516	-32.56061243	2010
76	116.0089777	-32.55891457	2010
76	116.0166385	-32.53997796	2010
76	116.3929473	-31.90676354	2010
76	116.0316296	-32.52742991	2010
76	116.0334372	-32.50159579	2010
76	116.0319778	-32.49413602	2010
76	116.039489	-32.4759415	2010
76	116.0506893	-32.46138318	2010
76	116.0550522	-32.46492559	2010
76	116.0563242	-32.46885385	2010
76	116.0622677	-32.46712256	2010
76	116.0522731	-32.45791101	2010
76	116.0603799	-32.46196652	2010
76	116.366713	-32.20699816	2010
76	116.0491124	-32.4291037	2010
76	116.0512288	-32.42610106	2010
76	116.0509059	-32.42762767	2010
76	116.0499851	-32.41610508	2010
76	116.0399584	-32.41212192	2010
76	116.0394007	-32.40379542	2010
76	116.0709559	-32.35325372	2010
76	116.0743555	-32.34729997	2010
76	116.0865146	-32.35275302	2010
76	116.1019837	-32.33563802	2010
76	116.3640451	-32.20907624	2010
76	116.1037378	-32.32942028	2010
76	116.0991332	-32.31904513	2010
76	116.0951597	-32.31894065	2010
76	116.0952419	-32.30907252	2010
76	116.1001494	-32.30933948	2010
76	116.1012783	-32.30797652	2010
76	116.0968895	-32.29789437	2010
76	116.1156632	-32.25396724	2010
76	116.1204652	-32.25603278	2010
76	116.1213263	-32.25365302	2010
76	116.1101353	-32.11930967	2010
76	116.3607346	-32.20958999	2010
76	116.1169845	-32.2502426	2010
76	116.1166483	-32.24413872	2010
76	116.1255917	-32.2482772	2010
76	116.1222392	-32.23814742	2010
76	116.116972	-32.24124432	2010
76	116.124121	-32.24366306	2010
76	116.1203622	-32.24266266	2010
76	116.1122601	-32.24005198	2010
76	116.1152018	-32.23775496	2010
76	116.1183256	-32.23289478	2010
76	116.3578821	-32.20974601	2010
76	116.1176768	-32.22758607	2010
76	116.1261062	-32.2310616	2010
76	116.1261861	-32.2274834	2010
76	116.1249924	-32.22114017	2010
76	116.1344892	-32.22607686	2010
76	116.1328889	-32.22383269	2010
76	116.0352235	-32.52459528	2010
76	116.0447219	-32.47383059	2010
76	116.0303061	-32.49479063	2010
76	116.2314004	-31.91263124	2010
76	116.3542824	-32.20531519	2010
76	116.262495	-32.40521123	2010
76	116.3166517	-32.47471278	2010
76	116.3135189	-32.48155126	2010
76	116.3783461	-32.62352953	2010
76	116.3508015	-32.21271692	2010
76	116.3840166	-32.62873883	2010
76	116.3793066	-32.62224203	2010
76	116.2886218	-32.71359913	2010
76	115.9548018	-33.2271355	2010
76	116.0021744	-32.97989408	2010
76	115.9867783	-32.9534582	2010
76	115.9992914	-32.89934201	2010
76	115.9988496	-32.88509695	2010
76	116.0010125	-32.8835784	2010
76	116.3541359	-32.21301406	2010
76	116.0279426	-32.72028101	2010
76	116.100954	-32.338167	2010
76	116.1021983	-32.33701171	2010
76	116.1089127	-32.28081352	2010
76	116.1068418	-32.27824944	2010
76	116.12153	-32.24751866	2010
76	116.1179959	-32.24602596	2010
76	116.3557789	-32.21632291	2010
76	116.3462526	-32.21481885	2010
76	116.3413958	-32.2103833	2010
76	116.3491255	-32.21768686	2010
76	116.1013963	-32.11625033	2010
76	116.3255741	-32.21036208	2010
76	116.3305895	-32.20670832	2010
76	116.3187073	-32.20871284	2010
76	116.3105525	-32.20408999	2010
76	116.3144564	-32.20596621	2010
76	116.3155451	-32.20471128	2010
76	116.2882668	-32.19686728	2010
76	116.2842551	-32.19744759	2010
76	116.2767047	-32.19705323	2010
76	116.2745519	-32.21692106	2010
76	116.1063636	-32.11397452	2010
76	116.2778761	-32.21765097	2010
76	116.278705	-32.22580508	2010
76	116.2728954	-32.22625736	2010
76	116.2739812	-32.23019035	2010
76	116.2657603	-32.23009627	2010
76	116.2924947	-32.23753909	2010
76	116.2938754	-32.24412478	2010
76	116.3004248	-32.23190896	2010
76	116.3082528	-32.23683282	2010
76	116.3105118	-32.23392078	2010
76	116.1184908	-32.10949687	2010
76	116.3097354	-32.23260795	2010
76	116.3150805	-32.2391369	2010
76	116.3124135	-32.24647296	2010
76	116.3158653	-32.24548838	2010
76	116.3113392	-32.24699946	2010
76	116.3167052	-32.25684471	2010
76	116.3250063	-32.25657514	2010
76	116.3176578	-32.29559115	2010
76	116.3181811	-32.29875289	2010
76	116.2977537	-32.33083505	2010
76	116.1264179	-32.09701708	2010
76	116.2954305	-32.33768848	2010
76	116.2937137	-32.33468292	2010
76	116.2642359	-32.34939459	2010
76	116.264411	-32.35268144	2010
76	116.2494256	-32.35810776	2010
76	116.2358775	-32.35706226	2010
76	116.2351995	-32.35181079	2010
76	116.2151298	-32.36801055	2010
76	116.2256534	-32.39835211	2010
76	116.2309071	-32.39923263	2010
76	116.1251007	-32.09286158	2010
76	116.2409499	-32.4086487	2010
76	116.2499621	-32.40453848	2010
76	116.2705505	-32.41027443	2010
76	116.271522	-32.4205903	2010
76	116.2839405	-32.4191327	2010
76	116.2816805	-32.41434786	2010
76	116.2859993	-32.4253569	2010
76	116.294703	-32.4354562	2010
76	116.2843627	-32.44879725	2010
76	116.2999835	-32.44806022	2010
76	116.1488647	-32.07554693	2010
76	116.3052397	-32.44884599	2010
76	116.3118458	-32.45135854	2010
76	116.3173327	-32.45791651	2010
76	116.3239675	-32.46600592	2010
76	116.3138327	-32.47009899	2010
76	116.3296017	-32.47455478	2010
76	116.3307353	-32.48530117	2010
76	116.3390739	-32.48347243	2010
76	116.3309595	-32.49737204	2010
76	116.348294	-32.5061251	2010
76	116.1482296	-32.07228108	2010
76	116.3769594	-32.51050203	2010
76	116.3783654	-32.5044305	2010
76	116.3801255	-32.51262172	2010
76	116.384143	-32.51465624	2010
76	116.3665701	-32.59188593	2010
76	116.296515	-32.70621797	2010
76	116.2928682	-32.7069207	2010
76	116.1643845	-32.92366253	2010
76	116.1372912	-32.93947063	2010
76	116.1334225	-32.9423447	2010
76	116.1486533	-32.07063302	2010
77	144.58	-26.355	2003
78	88.850536	54.500662	2006
79	148.1521	-35.65572	2001
80	115.790287	-32.281404	2010
81	118.6061	-32.676	2002
81	117.8763	-32.7325	2002
81	118.1683	-34.3441	2002
81	116.8238	-34.4016	2002
81	116.8937	-32.7827	2002
81	117.0917	-31.9902	2002
81	118.3486	-34.215	2002
81	118.3325	-34.1785	2002
81	117.6516	-34.2991	2002
81	117.7679	-32.92437	2002
81	117.3875	-32.842	2002
81	118.4494	-34.2685	2002
81	116.9543	-32.7193	2002
81	116.8737	-32.5063	2002
81	117.3472	-34.3037	2002
81	116.5483	-33.3853	2002
81	116.8833	-32.8376	2002
81	118.3688	-34.2913	2002
81	117.3079	-34.2955	2002
81	117.258	-34.4775	2002
81	116.5288	-33.398	2002
81	117.6679	-31.9477	2002
81	118.1635	-34.3415	2002
81	116.9405	-31.9926	2002
81	116.6341	-31.8475	2002
81	118.4477	-34.2652	2002
81	118.1517	-34.2923	2002
81	118.1482	-34.2901	2002
81	117.8034	-34.3459	2002
81	117.6531	-34.3	2002
81	118.1865	-32.6732	2002
81	116.5702	-33.2037	2002
81	116.5762	-31.9078	2002
81	117.0895	-31.9907	2002
81	118.2279	-34.2994	2002
81	117.3499	-34.301	2002
81	116.6328	-33.3576	2002
81	116.5606	-33.2092	2002
81	117.8184	-34.2211	2002
81	117.7615	-34.3935	2002
81	117.2067	-34.2689	2002
81	117.4612	-32.797	2002
81	116.5902	-33.1821	2002
81	117.7405	-31.9498	2002
81	118.1656	-34.3421	2002
81	117.0847	-31.9921	2002
81	117.1659	-34.3516	2002
81	117.8477	-34.397	2002
81	118.3351	-34.1694	2002
81	117.8095	-34.3265	2002
81	117.6461	-34.2876	2002
81	117.4654	-34.4766	2002
81	117.4477	-34.3295	2002
81	118.0504	-32.7055	2002
81	118.0283	-32.7652	2002
81	117.2223	-32.0141	2002
81	117.9125	-32.9095	2002
81	117.8753	-32.9314	2002
81	117.8734	-32.7333	2002
81	117.3679	-32.9434	2002
81	116.8864	-32.7867	2002
81	116.5269	-32.5262	2002
81	116.5148	-31.8625	2002
81	118.5225	-34.2852	2002
81	118.0044	-32.7857	2002
81	116.9263	-34.4674	2002
8	80.766657	6.800397	1976
101	-119.8300197	34.01706051	2007
101	-119.8190859	34.01373514	2007
101	-119.8190263	34.01368587	2007
101	-119.8299947	34.01709013	2007
101	-119.8189774	34.01368352	2007
101	-119.8189114	34.01371597	2007
101	-119.8188759	34.01367843	2007
101	-119.8020017	34.01069953	2007
101	-119.801912	34.01066646	2007
101	-119.8011447	34.01166921	2007
101	-119.8012429	34.01169177	2007
101	-119.8246387	34.01605566	2007
101	-119.8012817	34.01179578	2007
101	-119.8015002	34.01189003	2007
101	-119.8014182	34.01190907	2007
101	-119.8301545	34.0171661	2007
101	-119.7969428	34.01261528	2007
101	-119.7968972	34.01257809	2007
101	-119.7969866	34.01255814	2007
101	-119.7967187	34.01249916	2007
101	-119.7961623	34.01333533	2007
101	-119.7961954	34.01335439	2007
101	-119.8246364	34.01602459	2007
101	-119.7962239	34.01348687	2007
101	-119.7964132	34.01354913	2007
101	-119.7964714	34.0136289	2007
101	-119.7967173	34.01368152	2007
101	-119.8301897	34.01721422	2007
101	-119.7967234	34.01374357	2007
101	-119.7965247	34.01388326	2007
101	-119.7966964	34.01395332	2007
101	-119.7971327	34.01454482	2007
101	-119.7972111	34.01459918	2007
101	-119.8246101	34.01602217	2007
101	-119.7972693	34.01467833	2007
101	-119.7973399	34.0147418	2007
101	-119.7973667	34.01495073	2007
101	-119.7966708	34.01488821	2007
101	-119.7966445	34.01480036	2007
101	-119.8302622	34.017249	2007
101	-119.7965858	34.0147508	2007
101	-119.7965055	34.01490366	2007
101	-119.7965393	34.01505425	2007
101	-119.7962513	34.01492512	2007
101	-119.8245319	34.01602251	2007
101	-119.7970683	34.01472022	2007
101	-119.7970282	34.01471031	2007
101	-119.7968053	34.0144473	2007
101	-119.7967903	34.01442356	2007
101	-119.7966277	34.01413903	2007
101	-119.796047	34.01356859	2007
101	-119.8302365	34.01733655	2007
101	-119.7960004	34.01363512	2007
101	-119.7959633	34.01364934	2007
101	-119.7954485	34.01327062	2007
101	-119.8245403	34.01598919	2007
101	-119.7944352	34.01279326	2007
101	-119.7943136	34.0128642	2007
101	-119.7942136	34.01283879	2007
101	-119.794097	34.01281839	2007
101	-119.7935082	34.01310507	2007
101	-119.793776	34.01302887	2007
101	-119.7934814	34.01282166	2007
101	-119.8302903	34.01729492	2007
101	-119.7933814	34.01288682	2007
101	-119.7933293	34.0128183	2007
101	-119.824811	34.01616916	2007
101	-119.7928357	34.01295201	2007
101	-119.7928859	34.01347573	2007
101	-119.7929678	34.01346563	2007
101	-119.7929861	34.01344103	2007
101	-119.7930002	34.01341245	2007
101	-119.7929638	34.01343217	2007
101	-119.7929341	34.01342303	2007
101	-119.7926885	34.01297094	2007
101	-119.8246408	34.0159929	2007
101	-119.7936054	34.0127552	2007
101	-119.8247551	34.01588235	2007
101	-119.8246645	34.01602432	2007
101	-119.8247909	34.01575521	2007
102	-107.9783111	39.05762567	2005
102	-105.8214077	40.36282241	2005
102	-105.8058982	40.4212651	2005
102	-105.6324419	40.19924859	2005
82	-2.6601758	51.827262	1975
83	-4.965	36.721944	1970
83	-4.983611	36.710556	1970
103	-112.2	35.2	1996
103	-111.683333	35.333333	1996
103	-112	35.333333	1996
84	1.108056	42.37861	2005
85	44.17304	63.00852	1999
85	44.18475	63.00223	1999
85	44.16043	62.98189	1999
85	44.16685	62.98066	1999
85	44.14092	63.00997	1999
9	117.877771	4.956773	1982
86	-4.966667	36.7	1986
86	-2.736551	38.157567	1978
86	-5.237089	33.563306	2001
87	20.683333	37.766667	1999
87	24.5	38.85	1999
87	26.633333	37.7	1999
87	25.866667	35.05	1999
104	-92.2	38.738611	2012
88	12.97505	46.34063	1994
89	5.2347547	44.1851515	2005
89	5.2433572	44.1842178	2005
89	5.243668	44.1843392	2005
89	5.2441451	44.1843319	2005
89	5.2470113	44.1851831	2005
89	7.3585763	43.978652	2005
89	5.2417024	44.1856986	2005
89	5.2449024	44.1826819	2005
89	5.2402254	44.1841335	2005
89	5.2406797	44.1844298	2005
89	5.2409134	44.1842876	2005
89	5.2416271	44.1844047	2005
89	5.2421763	44.1843808	2005
89	5.242859	44.1842787	2005
105	-105.56	40.013	2008
105	-105.562	40.039	2008
105	-105.577	40.043	2008
105	-105.582	40.075	2008
105	-105.569	40.042	2008
105	-105.531	40.035	2008
105	-105.547	40.04	2008
90	1.091341115	42.34926354	2005
90	1.965974474	42.22771336	2005
90	1.972276297	42.22693243	2005
90	1.972180675	42.22759803	2005
90	1.966714654	42.2283955	2005
90	1.968298227	42.22640138	2005
90	1.966451832	42.2303925	2005
90	1.967565822	42.23044756	2005
90	1.967852401	42.22847779	2005
90	0.221823393	40.73471809	2005
90	0.219130635	40.7368239	2005
90	1.085831749	42.34918067	2005
90	1.011969083	41.3367129	1994
90	1.009685145	41.33989792	1994
90	1.012110535	41.33559848	1994
90	1.008638968	41.33187259	1994
90	1.012293937	41.33389031	1994
90	1.013007822	41.33399271	1994
90	1.015817642	41.33905811	1994
90	1.015643779	41.33573153	1994
90	1.014748189	41.33964313	1994
90	1.088873716	42.34775451	2005
90	1.048099741	42.37110338	2005
90	1.046128291	42.36888142	2005
90	1.05085061	42.36776409	2005
90	1.049979327	42.36530875	2005
90	1.099625699	42.36522411	2005
90	1.098799487	42.36403067	2005
91	-76.666667	42.25	1988
10	70.82399	21.124153	1987
108	39.841667	13.958333	1986
108	39.833333	13.941667	1986
108	39.841667	13.908333	1986
109	100.166667	38.566667	1995
110	115.835242	-31.963394	2010
110	115.824358	-31.964014	2010
92	-112.3001666	35.13451899	1997
92	-112.1450118	35.11164758	1997
92	-111.8220539	35.25516925	1997
92	-111.588063	35.16476911	1997
92	-111.5978389	35.35004532	1997
92	-111.817452	35.03699627	1997
92	-111.8102072	35.02560628	1997
92	-111.8719803	35.50168286	1997
92	-111.5810955	35.24197346	1997
92	-111.5720585	35.31268304	1997
92	-111.520607	35.39601837	1997
92	-111.627022	35.27058315	1997
92	-112.0986088	35.24562252	1997
92	-111.6126203	35.36789751	1997
92	-111.9244067	35.06629584	1997
92	-111.7216467	35.3172205	1997
92	-111.8877907	35.00434689	1997
92	-111.8829542	35.34725541	1997
92	-111.8833327	35.25866633	1997
92	-112.1081135	35.13190969	1997
92	-111.9952607	35.20925931	1997
92	-111.9594528	35.30147395	1997
92	-111.9750232	35.34415982	1997
92	-111.9826453	35.32867704	1997
92	-111.9969663	35.33271854	1997
92	-112.2741577	35.22277556	1997
92	-111.9952829	35.32889703	1997
92	-111.8905003	35.4114039	1997
92	-111.9879041	35.41895161	1997
92	-111.9005828	35.48780923	1997
92	-112.2070669	35.2110829	1997
92	-112.187324	35.20413356	1997
92	-112.1626491	35.24406354	1997
92	-112.1858439	35.20678869	1997
92	-112.1932952	35.1945107	1997
92	-112.0199561	35.36501805	1997
92	-112.233092	35.11051771	1997
92	-112.0041988	35.36614219	1997
92	-112.2288989	35.19809844	1997
92	-112.2095491	35.19964228	1997
92	-111.3312364	34.65215041	1997
92	-112.220073	35.20938047	1997
92	-112.0115289	35.12795487	1997
92	-112.1920673	35.19433242	1997
92	-112.0211274	35.34587589	1997
92	-111.8489198	35.43277703	1997
92	-111.8583329	35.39128582	1997
92	-112.1678453	35.15336108	1997
92	-111.5215238	34.68255696	1997
92	-112.0149956	35.35213344	1997
92	-111.3826782	34.81614513	1997
92	-111.5245653	34.59339096	1997
92	-111.3870682	34.79908142	1997
92	-111.3881533	34.811228	1997
92	-111.2458616	34.71738555	1997
92	-111.3981706	34.78639626	1997
92	-111.3700703	34.79195251	1997
92	-111.3432183	34.78485278	1997
92	-112.2003804	35.1715723	1997
92	-111.4726782	34.45216279	1997
92	-111.2963317	34.55018762	1997
92	-111.3982265	34.46355711	1997
92	-111.4885518	34.48706228	1997
92	-111.1105522	34.48400232	1997
92	-111.1459294	34.40202812	1997
92	-111.1376683	34.39330455	1997
92	-111.1537637	34.44826809	1997
92	-111.1867546	34.42436098	1997
92	-111.2112613	34.42836211	1997
92	-112.0836072	35.1219441	1997
92	-111.2095659	34.41226248	1997
92	-111.1896706	34.43110441	1997
92	-111.2014889	34.47302538	1997
92	-111.2229538	34.45508341	1997
92	-111.18806	34.65098088	1997
92	-111.1763246	34.63954378	1997
92	-111.3005838	34.61620603	1997
92	-111.3251789	34.62169994	1997
92	-111.1402844	34.64638812	1997
92	-111.4021853	34.74568208	1997
92	-112.051447	35.01034127	1997
92	-111.6281717	34.83052782	1997
92	-111.5911986	34.86253437	1997
92	-111.0586519	34.58434631	1997
92	-111.0957026	34.57274977	1997
92	-111.1623828	34.5158956	1997
92	-111.1868995	34.52897658	1997
92	-111.2755449	34.45868252	1997
92	-111.3022563	34.46693562	1997
92	-111.3201708	34.44804131	1997
92	-111.3316026	34.4310907	1997
92	-112.1010751	35.05503196	1997
92	-111.3306962	34.45318972	1997
92	-111.5642508	35.09474897	1997
92	-111.6913193	35.02896817	1997
92	-111.6590657	35.01396108	1997
92	-111.7060471	35.11949119	1997
92	-111.6239715	35.06431056	1997
92	-111.4948002	35.00582042	1997
92	-111.5187278	34.98170091	1997
92	-111.5271518	34.96688797	1997
92	-111.4668729	34.7964851	1997
92	-112.0825053	35.08483806	1997
92	-111.4228066	34.86223868	1997
92	-111.5116158	34.96735421	1997
92	-111.5137054	34.95851526	1997
92	-111.4977017	34.9522376	1997
92	-111.518771	34.9293183	1997
92	-111.5501912	34.90226313	1997
92	-111.551618	34.96883753	1997
92	-111.501572	34.97930608	1997
92	-111.4924307	34.96800745	1997
92	-111.8532019	35.26756625	1997
93	-110.43	53.59	2001
93	-106.15	52.76	2001
93	-109.63	53.41	2001
93	-109.14	53.56	2001
93	-112.4	53.17	2001
93	-108.79	53.62	2001
93	-110.54	52.75	2001
93	-110.34	52.92	2001
93	-109.59	53.68	2001
93	-108.35	52.47	2001
93	-111.57	53.62	2001
93	-106.43	52.94	2001
93	-108.34	52.63	2001
93	-108.37	53.22	2001
93	-109.18	53.35	2001
93	-106.83	52.27	2001
93	-111.95	53.59	2001
93	-112.95	53.5	2001
93	-109.8	52.93	2001
93	-111.71	53.28	2001
93	-110	53.6	2001
93	-111.06	53.12	2001
93	-110.71	53.2	2001
93	-110.61	52.6	2001
93	-107	52.92	2001
93	-108.98	53.11	2001
93	-109.49	52.81	2001
93	-107.81	52.36	2001
93	-112.79	53.43	2001
93	-112.78	53.46	2001
93	-111.27	52.62	2001
93	-112.94	53.33	2001
93	-111.09	52.58	2001
93	-109.15	53.38	2001
93	-111.11	53.6	2001
93	-111.1	53.48	2001
93	-107.87	53.29	2001
93	-108.43	52.81	2001
93	-108.66	53.02	2001
93	-106.4	53.17	2001
93	-101.83	49.81	2001
93	-108.84	52.84	2001
93	-105.35	52.81	2001
93	-106.06	52.7	2001
93	-110.3	53.23	2001
93	-106.14	52.73	2001
93	-107.8	53.13	2001
93	-109.81	53.29	2001
93	-107.55	52.96	2001
93	-112.42	54.07	2001
93	-108.98	53.56	2001
93	-112.93	53.28	2001
93	-106.3	53.3	2001
93	-108.54	53.4	2001
93	-111.94	53.13	2001
93	-112.19	53.44	2001
93	-111.46	52.79	2001
93	-106.72	52.64	2001
111	116.2504759	-32.38578431	2010
111	116.3391316	-32.48363242	2010
111	116.0046376	-32.56627732	2010
111	116.0093767	-32.56274125	2010
111	116.3459668	-32.21387084	2010
111	116.2842387	-32.41915087	2010
111	116.0488248	-32.41533705	2010
111	116.0513316	-32.42604442	2010
111	116.0171585	-32.73433626	2010
111	116.0277506	-32.71996365	2010
111	116.13351	-32.9433154	2010
111	116.3100978	-32.2330176	2010
112	14.766667	57.15	1988
112	14.966667	56.25	1988
112	14.683333	56.016667	1988
112	13.233333	55.533333	1988
112	13.433333	56.533333	1988
112	12.216667	57.25	1988
112	14.883333	56.3	1988
112	13.633333	55.9	1988
112	13.433333	55.566667	1988
112	11.966667	57.483333	1988
112	12.85	56.95	1988
112	13.933333	58.116667	1988
112	12.633333	56.816667	1988
11	57.25	23.25	1990
12	42.366667	18.333333	1990
106	109.6	26.833333	1978
106	101.016667	24.533333	1978
106	112.541944	23.1675	1978
106	112.539444	23.169722	1978
106	101.273056	21.930278	1978
106	101.269722	21.921111	1978
106	101.273056	21.918889	1978
106	101.200278	21.961111	1978
107	15.411111	45.881111	2003
107	15.652778	45.943333	2003
107	15.576111	46.363611	2003
107	16.28	46.644167	2003
94	-112.8454753	37.66354997	1988
94	-112.8126714	37.52211821	1987
94	-112.8157151	37.65506188	1994
94	-112.810063	37.5728027	1999
94	-112.8634292	37.59504379	1988
94	-112.7655031	37.68690699	1994
94	-112.8511291	37.56636576	1991
94	-112.7640859	37.63882749	1987
94	-112.789002	37.59857285	1990
94	-112.7584605	37.56677827	1990
94	-112.8184283	37.60771279	1991
94	-112.7977051	37.56643309	1991
94	-112.7926362	37.56406037	1991
94	-112.6970578	37.64371926	1991
95	-116.72764	33.795076	2002
1	-106.2723522	35.78991113	2002
1	-106.2746359	35.76486313	2002
1	-106.278071	35.77836806	2002
96	-110.899402	46.936553	2010
113	15.616667	58.383333	1987
113	16.166667	58.616667	1987
113	15.75	58.333333	1987
13	104.351591	-5.448525	1997
97	-119	38	2007
114	-1.541667	50.85	1984
98	-106.3218	35.7679	2002
115	-0.45	38.4	2013
115	-0.883333	38.216667	2013
115	-0.933333	38.083333	2013
116	-2.120278	40.662778	2005
116	-2.211389	40.815556	2005
14	116.75	-1.25	1997
99	-85.61	10.84	1976
117	-95.977936	35.613767	2006
118	-93.405	35.7225	1998
118	-93.780278	35.736111	1998
118	-93.967778	35.678611	1998
119	-79.083333	35.53338	2000
15	114.166667	-1.916667	1997
120	-84.02005729	10.41687655	2003
120	-84.03752414	10.40317124	2003
120	-84.04764224	10.31604009	2003
120	-84.05722811	10.34471633	2003
120	-84.10806779	10.13519869	2003
120	-84.05528161	10.26786978	2003
120	-84.08500281	10.24034256	2003
120	-84.00985772	10.43214216	2003
120	-84.11	10.16	2003
121	-76.66	8.51	2008
121	-75.08	6.78	2008
121	-76.76	7.78	2008
121	-74.94	8.13	2008
121	-74.82	7.66	2008
121	-74.61	6.01	2008
121	-77.35	8.65	2008
121	-75.67	5.78	2008
121	-74.73	7.11	2008
121	-74.79	6.46	2008
122	-71.54731	-41.949798	1978
122	-71.55	-41.916667	1978
122	-71.566667	-41.933333	1978
122	-71.566667	-41.916667	1978
123	-98.47322708	31.04944107	2010
123	-98.1013543	30.50532403	2010
123	-98.47792743	31.05169983	2010
123	-98.51523225	31.04283193	2010
123	-98.4551152	31.01641658	2010
123	-98.75665743	29.55364525	2010
123	-98.76546687	29.55955121	2010
123	-98.09931726	30.50438722	2010
123	-98.10446083	30.50802026	2010
123	-98.1024663	30.5034866	2010
124	-109.2717395	41.13630819	2012
124	-108.8943065	40.96254576	2012
124	-108.8876342	40.95915128	2012
124	-108.8977382	40.96718767	2012
124	-108.9251071	40.98145173	2012
124	-108.9609727	40.98536531	2012
124	-109.3203711	41.10083417	2012
124	-109.0166628	41.03872237	2012
124	-109.0115735	41.03409689	2012
124	-108.9737428	41.0453403	2012
124	-108.9970651	41.05464756	2012
124	-109.2836626	41.09786788	2012
124	-109.3252763	41.10365805	2012
124	-109.3038189	41.1040901	2012
124	-109.3074647	41.08904699	2012
124	-108.9131629	40.90748099	2012
124	-108.8646721	40.88687904	2012
124	-108.9863894	40.99285378	2012
124	-108.9425958	40.99368616	2012
124	-108.9036557	40.95996465	2012
124	-108.9002854	40.95398732	2012
125	-62.73	-16.02	2010
125	-69.26	-12.83	2010
125	-62.78	-15.68	2010
125	-59.79	-2.43	2010
125	-55.94	-9.6	2010
125	-59.9	-2.41	2010
125	-65.75	-9.94	2010
125	-59.95	-2.93	2010
125	-60.16	-2.64	2010
125	-68.96	-12.5	2010
125	-60.83	-14.58	2010
125	-62.74	-16.01	2010
125	-73.43	-3.95	2010
125	-73.43	-3.95	2010
125	-73.44	-3.95	2010
125	-61.5	-14.54	2010
125	-61.5	-14.54	2010
125	-76.47	-0.7	2010
125	-60.83	-14.58	2010
125	-77.61	-1.07	2010
125	-77.61	-1.08	2010
125	-51.46	-1.72	2010
125	-76.14	-0.63	2010
125	-65.63	-10.03	2010
125	-65.64	-10.04	2010
125	-58.74	4.63	2010
125	-60.74	-14.53	2010
125	-58.72	4.62	2010
125	-69.27	-12.83	2010
125	-69.3	-12.84	2010
125	-69.29	-12.84	2010
125	-69.29	-12.83	2010
125	-60.81	-18.52	2010
125	-69.28	-12.84	2010
16	113.833333	4.033333	1997
126	116.8866	33.3443	2002
126	116.8995	33.3364	2002
126	116.8957	33.3322	2002
126	116.8921	33.3309	2002
126	116.8938	33.3299	2002
126	116.8951	33.3387	2002
126	116.8964	33.341	2002
126	116.906	33.3387	2002
126	116.9054	33.3375	2002
126	116.903	33.3341	2002
126	116.5856	33.1202	2002
126	116.8921	33.344	2002
126	116.5837	33.113	2002
126	116.5827	33.1151	2002
126	116.5829	33.1176	2002
126	116.5839	33.1225	2002
126	116.5867	33.1397	2002
126	116.5868	33.1208	2002
126	116.5859	33.1137	2002
126	116.584	33.108	2002
126	116.4505	32.8853	2002
126	116.4464	32.8835	2002
126	116.8931	33.3435	2002
126	116.4475	32.8823	2002
126	116.448	32.8626	2002
126	116.4527	32.8657	2002
126	116.4656	32.8637	2002
126	116.4671	32.8682	2002
126	116.4648	32.8709	2002
126	116.4681	32.8745	2002
126	116.4517	32.878	2002
126	116.4552	32.8842	2002
126	116.468	32.8899	2002
126	116.8955	33.3434	2002
126	116.8964	33.3442	2002
126	116.9003	33.343	2002
126	116.9033	33.344	2002
126	116.9072	33.3428	2002
126	116.9035	33.3393	2002
127	114.009156	4.199435	1997
128	-92.2	38.7441	2012
129	-118.661447	36.536293	2012
130	120.83	49.13	2005
130	118.73	44.2	2005
130	117.61	42.86	2005
130	116.19	42.52	2005
130	111.73	40.08	2005
131	-98.1205225	29.9349175	2011
131	-98.6661175	29.6258525	2011
131	-98.6666275	29.62719	2011
131	-97.660865	30.91695	2011
131	-97.65769	30.9189075	2011
131	-98.139555	29.874695	2011
131	-98.140925	29.8725675	2011
131	-98.1391325	29.8758575	2011
131	-97.84764	30.3345175	2011
131	-97.8479125	30.3347625	2011
131	-98.45179	30.3239425	2011
131	-98.12063	29.94074	2011
131	-98.4502	30.3255075	2011
131	-99.1443	30.3046675	2011
131	-99.14467	30.3046675	2011
131	-99.144895	30.30466	2011
131	-99.9842725	30.15186	2011
131	-99.9842975	30.1515925	2011
131	-99.98757083	30.15224168	2011
131	-100.4457417	29.83455835	2011
131	-96.29080833	30.4684708	2011
131	-98.21091875	30.05127825	2011
131	-100.5315975	29.7378075	2011
131	-98.004	30.2410625	2011
131	-100.580295	29.73935	2011
131	-100.58022	29.7375275	2011
131	-98.1847175	29.966685	2011
131	-98.6967925	29.8565275	2011
131	-98.69508	28.60484	2011
131	-98.694825	29.857785	2011
132	35.044312	31.353786	2008
133	10.827583	49.41	2015
134	-85.57414825	10.86503544	2015
134	-85.57554606	10.86153383	2015
134	-85.32048659	10.37321239	2015
135	-98.502669	31.048658	2011
135	-99.924028	30.930758	2011
136	1.577	42.165	2005
136	1.317	42.265	2005
136	1.282	42.308	2005
136	1.53	42.092	2005
136	1.56	42.185	2005
136	2.383	41.922	2005
136	2.325	41.848	2005
136	2.318	41.833	2005
136	2.358	41.927	2005
136	1.088	42.348	2005
136	1.088	42.363	2005
136	1.543	42.105	2005
136	1.05	42.353	2005
136	1.052	42.365	2005
136	1.008	41.338	2005
136	1.573	42.22	2005
136	1.642	42.318	2005
136	1.653	42.313	2005
136	1.625	42.337	2005
136	1.567	42.383	2005
136	1.71	42.332	2005
136	1.323	42.243	2005
137	-2.612	37.244	2002
137	-2.44	37.227	2002
137	-2.38	37.315	2002
137	-2.841	37.273	2002
138	-3.746667	41.771667	2015
138	-6.093333	42.219444	2015
138	-6.216389	42.203611	2015
138	-6.165278	42.220278	2015
138	-3.866667	41.762778	2015
138	-3.769167	41.701389	2015
138	-3.871667	41.745556	2015
138	-3.723889	41.727778	2015
138	-3.723889	41.700278	2015
138	-3.429444	42.702222	2015
138	-3.486389	42.719444	2015
138	-3.405833	42.801667	2015
139	16.409	43.514	2018
139	16.679	42.961	2018
139	15.48	43.931	2018
139	15.349	43.954	2018
17	34.616	39.972	2002
140	13.861667	45.63	2012
141	34.564638	31.593566	1999
141	34.701347	31.319144	1999
141	34.91811	31.33338	1999
141	34.64628	31.50526	1999
141	34.3263	31.23036	1999
141	34.411583	31.37632	1999
141	34.7189	31.36433	1999
141	34.4925	31.42514	1999
141	34.93951	31.32707	1999
141	35.06019	31.34842	2009
141	35.43935	32.78722	2012
141	34.90865	32.45142	1999
141	34.90865	32.45142	2017
141	35.55495	32.66752	1999
141	35.349026	32.614996	1999
141	35.41666	32.658401	1999
141	35.42075	32.47619	1999
141	34.61316	31.59241	1999
141	34.564638	31.593566	1999
141	34.87197	31.3802	1999
142	35.01052	31.77932	2011
142	35.50002	32.97737	2011
143	34.87197	31.3802	2012
143	34.853096	31.419105	2012
144	31.90900097	-25.11444401	2016
144	31.88879396	-25.10272997	2016
144	31.60118597	-24.98457296	2016
144	31.602156	-24.98503899	2016
144	31.60221702	-24.98447699	2016
144	31.602673	-24.98434003	2016
144	31.60332603	-24.98366503	2016
144	31.60366299	-24.98316497	2016
144	31.60439699	-24.98313102	2016
144	31.62162398	-24.97716101	2016
144	31.62210401	-24.977289	2016
144	31.62249402	-24.97729403	2016
144	31.88820697	-25.10370897	2016
144	31.62578601	-24.97575897	2016
144	31.62574897	-24.97538396	2016
144	31.62589104	-24.97503896	2016
144	31.60857403	-24.99261699	2016
144	31.60909304	-24.99264297	2016
144	31.61547803	-24.99143103	2016
144	31.61579001	-24.99156699	2016
144	31.616824	-24.99136398	2016
144	31.61668302	-24.990319	2016
144	31.61704503	-24.99039603	2016
144	31.92058099	-25.11136903	2016
144	31.61779697	-24.989772	2016
144	31.63321699	-24.98368196	2016
144	31.63351899	-24.98365598	2016
144	31.63420203	-24.983732	2016
144	31.48135702	-24.98536304	2016
144	31.48073399	-24.985831	2016
144	31.92102497	-25.11032397	2016
144	31.92116504	-25.10971502	2016
144	31.91946502	-25.10897096	2016
144	31.88719796	-25.053941	2016
144	31.88675003	-25.05341403	2016
144	31.88649799	-25.053077	2016
144	31.88630898	-25.05266704	2016
144	31.90780202	-25.11423597	2016
144	31.88613899	-25.05190403	2016
144	31.886241	-25.05151603	2016
144	31.88620303	-25.05084598	2016
144	31.90747898	-24.33856401	2016
144	31.90796496	-24.33904798	2016
144	31.90851498	-24.33964502	2016
144	31.90785399	-24.34049796	2016
144	31.90670399	-24.34075504	2016
144	31.90558199	-24.34024802	2016
144	31.90810402	-24.33719197	2016
144	31.90635899	-25.11387404	2016
144	31.90833997	-24.33742499	2016
144	31.92505097	-24.375997	2016
144	31.79435799	-24.40903402	2016
144	31.79537798	-24.40974497	2016
144	31.79456603	-24.41014504	2016
144	31.79381602	-24.40985796	2016
144	31.80240001	-24.411864	2016
144	31.79889704	-24.41090402	2016
144	31.803822	-24.410684	2016
144	31.80433204	-24.41058199	2016
144	31.902391	-25.10839999	2016
144	31.80486596	-24.40963198	2016
144	31.84329297	-24.39042804	2016
144	31.84401297	-24.39035503	2016
144	31.84395899	-24.389961	2016
144	31.76258203	-24.404356	2016
144	31.76158399	-24.40463402	2016
144	31.76060298	-24.40463997	2016
144	31.71307197	-24.39588298	2016
144	31.71158301	-24.39556003	2016
144	31.71091204	-24.39543799	2016
144	31.90160796	-25.10828901	2016
144	31.70958703	-24.39369698	2016
144	31.70916701	-24.39321603	2016
144	31.70856603	-24.39324201	2016
144	31.69725196	-24.39332801	2016
144	31.69634303	-24.39330798	2016
144	31.69576904	-24.39277397	2016
144	31.69014998	-24.39217902	2016
144	31.68968302	-24.39247398	2016
144	31.68886302	-24.392808	2016
144	31.688256	-24.39154903	2016
144	31.90067296	-25.10836403	2016
144	31.687911	-24.39136698	2016
144	31.68675003	-24.39110898	2016
144	31.68592801	-24.39307697	2016
144	31.685307	-24.39338802	2016
144	31.68489897	-24.39311897	2016
144	31.68400504	-24.39261597	2016
144	31.89062096	-24.38135102	2016
144	31.914457	-24.38108699	2016
144	31.91512001	-24.38131901	2016
144	31.92564097	-24.37634602	2016
144	31.89999998	-25.10822699	2016
144	31.92563703	-24.37633898	2016
144	31.925847	-24.37684701	2016
144	31.93546297	-24.37903896	2016
144	31.93593998	-24.37956601	2016
144	31.93693601	-24.38014998	2016
144	31.937338	-24.38005501	2016
144	31.93783103	-24.38004202	2016
144	31.93795399	-24.38034603	2016
144	31.93750304	-24.38102899	2016
144	31.937568	-24.381663	2016
144	31.89928299	-25.10785801	2016
144	31.93776003	-24.38234202	2016
144	31.91214904	-24.34674097	2016
144	31.91211099	-24.34612599	2016
144	31.91175702	-24.34571704	2016
144	31.90353303	-24.33398397	2016
144	31.90295703	-24.33383502	2016
144	31.90260197	-24.33364702	2016
144	31.968042	-24.52388604	2016
144	31.963943	-24.54684399	2016
144	31.96208197	-24.54577697	2016
144	31.88926301	-25.10229101	2016
144	31.96210996	-24.57739804	2016
144	31.60126601	-24.98642896	2016
144	31.60066696	-24.98623501	2016
144	31.60069102	-24.98559999	2016
144	31.60099402	-24.98517998	2016
144	31.60063	-24.98510798	2016
144	31.60014502	-24.98507604	2016
144	31.59976197	-24.98507503	2016
144	31.600459	-24.98391699	2016
144	31.60084801	-24.98410198	2016
145	-98.19	20.17	2011
145	-104.09	19.27	2011
145	-107.77	28.11	2011
145	-99.19	21.47	2011
145	-97.96	19.89	2011
145	-100.26	19.5984	2011
147	-71.1425	-40.592389	2012
147	-71.282611	-41.261639	2012
147	-71.589167	-41.778056	2012
148	-118.8529921	36.489846	2012
148	-118.8426792	36.48856508	2012
148	-118.8529265	36.49013366	2012
148	-118.9132677	36.59484984	2012
148	-118.8894437	36.55130294	2012
148	-118.8890213	36.55403086	2012
148	-118.8977952	36.5545128	2012
148	-118.8248539	36.49431963	2012
148	-118.8609842	36.49814271	2012
148	-118.762779	36.52299569	2012
148	-118.7566644	36.51210193	2012
148	-118.8635176	36.4897498	2012
148	-118.8440801	36.49107172	2012
148	-118.9076877	36.59367489	2012
148	-118.896558	36.58810026	2012
149	-118.7887905	36.58443789	2014
149	-118.7838881	36.55278468	2014
149	-118.8000767	36.55833584	2014
149	-118.8047397	36.5647511	2014
149	-118.7861098	36.57438437	2014
149	-118.7854976	36.55911118	2014
149	-118.8220641	36.56373324	2014
149	-118.8275727	36.57121567	2014
149	-118.8119548	36.55507234	2014
149	-118.7812485	36.57764098	2014
149	-118.7869763	36.55685837	2014
149	-118.817576	36.57489942	2014
149	-118.8093469	36.56445861	2014
149	-118.785386	36.56986263	2014
149	-118.8153963	36.56473429	2014
149	-118.8080708	36.57337114	2014
149	-118.7996793	36.56097891	2014
149	-118.8003771	36.57160302	2014
149	-118.8090553	36.56030588	2014
149	-118.8219397	36.57608678	2014
149	-118.8118929	36.56324309	2014
149	-118.798984	36.5739543	2014
149	-118.7832908	36.54999302	2014
149	-118.7943666	36.57524762	2014
149	-118.7802419	36.56694537	2014
149	-118.8214362	36.56997125	2014
149	-118.8017402	36.56312893	2014
149	-118.7852497	36.58461628	2014
149	-118.8183017	36.57739137	2014
149	-118.8139693	36.56986556	2014
149	-118.8065891	36.55531873	2014
149	-118.7816106	36.58752163	2014
149	-118.8198896	36.5767981	2014
149	-118.7786929	36.58676272	2014
149	-118.8195967	36.5719228	2014
149	-118.8006359	36.57292395	2014
149	-118.8299386	36.57306477	2014
149	-118.7900487	36.5870357	2014
149	-118.8189367	36.56105895	2014
149	-118.778867	36.57364531	2014
149	-118.8213445	36.57689693	2014
149	-118.8003739	36.55959544	2014
149	-118.8001267	36.57660242	2014
149	-118.8191486	36.56879114	2014
149	-118.8068032	36.56721512	2014
149	-118.7946187	36.57645987	2014
149	-118.7721848	36.58079331	2014
149	-118.8142961	36.57670852	2014
149	-118.8090757	36.56913925	2014
149	-118.802286	36.55272606	2014
149	-118.7969465	36.5724069	2014
149	-118.8137945	36.57036831	2014
149	-118.7873944	36.58027978	2014
149	-118.8113495	36.55827881	2014
149	-118.8248631	36.57362943	2014
149	-118.7921961	36.56861711	2014
149	-118.8309804	36.57987856	2014
149	-118.8186428	36.58095768	2014
149	-118.7965407	36.56733601	2014
149	-118.7975397	36.57792818	2014
149	-118.7781885	36.5584594	2014
149	-118.7843979	36.57172913	2014
149	-118.8057524	36.57694762	2014
149	-118.7707406	36.583817	2014
150	-150.85	60.81	1994
150	-153.99	60.3	2003
150	-154.12	59.81	2000
150	-155.67	58.49	2007
151	-109.37517	37.681	2018
151	-109.36428	37.65923	2018
151	-109.35065	37.64053	2018
151	-109.71306	37.53541	2018
151	-109.73476	37.53461	2018
151	-109.93587	37.37107	2018
151	-109.91456	37.34885	2018
151	-109.92959	37.30025	2018
152	7.776944	47.438056	2018
18	172.166667	-42.333333	1978
19	176.363581	-39.187209	1984
20	145.25	-18.75	1992
21	145.316667	-20.033333	1990
22	146.35	-23.466667	2004
23	0.916667	41.216667	1999
24	17.416667	51.75	1979
25	21.583333	39.558333	1987
26	7.5	45.5	1985
27	-0.542725	40.262944	1994
28	9.9	59.9	1992
29	27.016667	37.75	2000
30	10.255556	47.233333	2001
31	23.75	38.166667	2000
32	21.681944	38.75	2000
33	7.946944	46.299722	1996
34	7.88074	46.24137	2001
35	7.859444	46.297222	1998
36	9.25	48.75	2003
37	6.609677235	43.37386895	2006
38	-83.157819	37.458754	1985
39	-93.425881	35.502232	1999
39	-90.802816	37.915281	1999
40	-83.416667	35.05	1985
41	-90.95927	36.880624	1978
42	-90.166667	37.116667	1986
42	-91.55	37.6	1986
42	-90.833333	36.616667	1986
43	-82.359	35.751	1984
44	-93.166667	45.416667	1987
45	-71.11230828	46.01116918	1980
46	-116.928742	34.295238	1985
46	-116.863055	34.171679	1985
47	-119.66	37.58	1986
48	-120.25	39.25	1986
49	-119.199362	38.029906	1985
50	-111.4625697	35.35909423	1996
51	-111.533333	35.366667	1996
52	-119.75	55.25	1990
53	-91	37	1999
54	-151.782909	59.421224	1989
54	-137.120551	60.827286	1989
55	-106.270895	35.85338	2000
56	-111.62916	35.47194	1998
56	-111.4623797	35.255011	1998
56	-111.59338	35.362648	1998
57	-117.466667	39.466667	2005
58	-111.671237	35.408464	2004
58	-108.520218	37.23177	2004
58	-106.223153	35.743724	2004
59	-106.1456	52.7556	2002
59	-100.7775	49.5005	2002
59	-112.9355	53.3315	2002
59	-101.5576	49.8364	2002
59	-101.8302	49.8115	2002
59	-106.1433	52.7322	2002
59	-107.835	52.3758	2002
59	-107.8056	52.3557	2002
59	-106.7144	51.6975	2002
59	-110.6072	52.6001	2002
59	-106.199	53.6309	2002
59	-108.5836	53.5956	2002
59	-108.5919	53.5903	2002
60	-125.0663852	53.62864886	2000
61	-108.142796	37.39746	2005
62	-79.846947	9.1543	1982
63	-39.9344	-19.116179	1978
64	-59.833333	-2.333333	1997
65	-84.020625	10.414485	1997
66	-71.427212	-41.243542	1998
67	-70.31	-3.72	2005
67	-69.3	-12.84	2005
67	-69.26	-12.83	2005
67	-69.27	-12.83	2005
67	-54.95	-2.9	2005
67	-51.49	-1.74	2005
67	-51.43	-1.73	2005
67	-60.21	-2.61	2005
67	-60.11	-2.6	2005
67	-60.17	-2.63	2005
67	-60.15	-2.63	2005
67	-51.44	-1.86	2005
67	-68.97	-12.5	2005
67	-68.96	-12.5	2005
67	-68.31	-10.57	2005
67	-68.3	-10.56	2005
67	-72.92	-3.25	2005
68	30.700752	-25.370957	1991
100	39.799975	13.599978	1983
69	26.26625	-25.380283	1995
69	29.037917	-24.165383	1995
69	29.054433	-24.17395	1995
70	-0.92	6.15	1970
70	-3.03	5.97	1970
71	-15.1	16.23	1982
71	21.16602032	13.36833556	1982
71	21.20419566	13.51902661	1982
71	-13.97648912	16.33656116	1982
71	-13.7177115	16.32864417	1982
71	-6.0806347	13.80797448	1982
71	-0.78424288	13.2081432	1982
71	2.89263779	13.89725688	1982
71	20.6795407	14.00873135	1982
71	20.83323192	13.56757017	1982
71	20.87890225	13.93729976	1982
72	6.637137	35.311678	1978
73	107.25	49.033333	2006
73	107.283333	49.083333	2006
74	116.365249	51.835089	2000
