# Supplementary material for: Global field observations of tree die-off reveal hotter-drought fingerprint for Earth’s forests
Source: Nat Commun. 2022 Apr 5;13:1761. doi: 10.1038/s41467-022-29289-2 (PMC8983702; doi:10.1038/s41467-022-29289-2)
Supplement: Supplementary file 5 — Supplementary Data 2 [file 41467_2022_29289_MOESM5_ESM.csv]

Ref_ID	Short Reference	Continent	Mortality Year(s)	# Sites	# Plots	MAT	MAP	ELEV	Biome(s)
1	(MacGregor and O’Connor, 2002)1	Africa	1989	1	1	21.48	34.75	640	STD
2	(Tafangenyasha, 2001; 1998; 1997)2–4	Africa	1970	1	1	23.72	58.13	179	STD
3	(Viljoen, 1995)5	Africa	1991	1	1	21.74	57.95	379	STD
4	(O'Connor, 1999)6	Africa	1982	1	1	21.26	35.32	685	STD
5	(Lwanga, 2003)7	Africa	1999	1	1	20.3	130.18	1358	TSF
6	(Foden et al., 2007)8	Africa	1999	1	1	14.94	14.88	1440	TGD
7	(Bentouati, 2008)9	Africa	2000	1	1	11.28	44.44	1540	WS
8	(Werner, 1988)10	Asia	1976	1	1	15.18	219.86	2018	TSF
9	(Woods, 1989)11	Asia	1982	1	1	26.35	211.66	206	TSF
10	(Khan et al., 1994)12	Asia	1987	1	1	25.77	75.4	209	TSF
11	(Gardner and Fisher, 1996)13	Asia	1990	1	1	15.41	40.91	2328	TGD
12	(Fisher, 1997)14	Asia	1990	1	1	16.38	30.08	2611	TGD
13	(Kinnaird and O’Brein, 1998)15	Asia	1997	1	1	22.33	285.07	570	TRF
14	(van Nieuwstadt and Shiel, 2005)16	Asia	1997	1	1	27.81	257.62	8	TSF
15	(Nishimua et al., 2007)17	Asia	1997	1	1	27.4	247.09	23	TSF
16	(Nakagawa et al., 2000)18	Asia	1997	1	1	26.99	317.34	24	TRF
17	(Semerci et al., 2008)19	Eurasia	2002	1	1	9.01	51.47	1330	WS
18	(Hosking and Kershaw, 1985)20	Australia	1978	1	1	9.57	227.85	436	TERF
19	(Hosking and Hutcheson, 1988)21	Australia	1984	1	1	8.83	174.36	965	TSF
20	(Fensham, 1998)22	Australia	1992	1	1	22.26	82.47	492	TRSF
21	(Fensham et al., 2003)23	Australia	1990	1	1	21.78	65.71	525	TRSF
22	(Fensham and Fairfax, 2007)24	Australia	2004	1	1	21.61	51.13	366	STD
23	(Ogaya and Peñuelas, 2007)25	Europe	1999	1	1	12.07	62.49	671	WS
24	(Siwkcki and Ufnaski, 1998)26	Europe	1979	1	1	8.35	54.48	133	WS
25	(Markalas, 1992)27	Europe	1987	1	1	11.34	84.95	895	WS
26	(Vertui and Tagliaferro, 1996)28	Europe	1985	1	1	1.75	125.8	1495	BF
27	(Peñuelas et al., 2001)29	Europe	1994	1	1	8.15	58.65	1511	WS
28	(Solberg, 2004)30	Europe	1992	1	1	4.7	75.56	73	TSF
29	(Sarris et al., 2007 )31	Europe	2000	1	1	16.96	75.33	150	WS
30	(Oberhuber, 2001)32	Europe	2001	1	1	3.16	125.85	1654	TSF
31	(Tsopelas et al., 2004)33	Europe	2000	1	1	13.2	64.53	741	WS
32	(Raftoyannis et al., 2008)34	Europe	2000	1	1	10.75	93.92	1120	WS
33	(Bigler et al., 2006)35	Europe	1996	1	1	6.08	92.63	1180	TSF
34	(Wermelinger et al., 2008)36	Europe	2001	1	1	4.82	82.05	1466	TSF
35	(Dobbertin et al., 2007)37	Europe	1998	1	1	7.03	89.61	1051	TSF
36	(Petercord, 2008)38	Europe	2003	1	1	8.96	75.99	340	WS
37	(Vennetier, 2008)39	Europe	2006	1	1	14.28	84.02	179	WS
38	(Stringer et al., 1989)40	N. America	1985	1	1	12.05	116.94	386	TSF
39	(Starkey et al., 2004)41	N. America	1999	2	2	13.71	107.83	267	TSF/WS
40	(Clinton et al., 1993)42	N. America	1985	1	1	11.87	179.79	848	TSF
41	(Law and Gott, 1987)43	N. America	1978	1	1	13.33	115.84	228	TSF
42	(Jenkins and Pallardy, 1995)44	N. America	1986	3	3	13.28	114.16	234	TSF
43	(Olano and Palmer, 2003)45	N. America	1984	1	1	9.28	151.88	1335	TSF
44	(Faber-Langendoen and Tester, 1993)46	N. America	1987	1	1	6.01	72.29	278	TSF
45	(Jones and Hendershot, 1989)47	N. America	1980	1	1	3.41	112.16	336	TSF
46	(Savage, 1997)48	N. America	1985	2	2	8.97	77.14	2171	WS
47	(Guarín and Taylor, 2005)49	N. America	1986	1	1	9.47	92.9	1686	TSF
48	(Macomber and Woodcock, 1994)50	N. America	1986	1	1	4.31	101.75	2139	TSF
49	(Millar et al., 2007)51	N. America	1985	1	1	3.6	47.03	2590	WS
50	(Mueller et al., 2005)52	N. America	1996	1	1	8.61	45.51	2154	WS
51	(Ogle et al., 2000)53	N. America	1996	1	1	8.12	45.54	2142	WS
52	(Hogg et al., 2002)54	N. America	1990	1	1	2.25	46.39	807	WS
53	(Voelker et al., 2008)55	N. America	1999	1	1	13.41	113.91	192	TSF
54	(Berg et al., 2006)56	N. America	1989	2	2	0.42	56.8	467	TSF/WS
55	(Breshears et al., 2005)57	N. America	2000	1	1	9.56	40.36	2120	WS
56	(Swaty et al., 2004)58	N. America	1998	2	3	7.44	48.29	2237	WS
57	(Greenwood and Weisberg, 2008)59	N. America	2005	1	1	8.1	25.82	1875	TGD
58	(Floyd et al., 2009)60	N. America	2004	3	3	7.68	46.23	2270	TGD/WS
59	(Hogg et al., 2008)61	N. America	2002	8	13	1.66	42.09	605	TSF/WS/BF
60	(Kurz et al., 2008)62	N. America	2000	1	1	2.39	49.65	898	TSF
61	(Worall et al., 2008)63	N. America	2005	1	1	3.03	72.41	3054	TSF
62	(Condit et al., 1995)64	S. America	1982	1	1	26.36	238.85	57	TRSF
63	(Rolim et al., 2005)65	S. America	1978	1	1	23.46	116.75	39	TRSF
64	(Williamson et al., 2000)66	S. America	1997	1	1	26.37	238.26	111	TRSF
65	(Chazdon et al., 2005)67	S. America	1997	1	1	25.5	388.41	142	TRF
66	(Suarez et al., 2004)68	N. America	1998	1	1	7.68	108.59	916	TSF
67	(Phillips et al., 2009)69	S. America	2005	14	17	25.81	225.86	135	TRF/TRSF
68	(Mehl et al., 2010)70	Africa	1991	1	1	17.82	78.66	1060	WS
69	(Van der Line et al., 2012)71	Africa	1995	3	3	18.88	56.48	1183	TRSF
70	(Fauset et al., 2012)72	Africa	1970	2	2	26.01	171.24	174	TRSF
71	(Gonzalez et al., 2012)73	Africa	1982	11	11	28.58	42.5	337	STD
72	(Kherchouche et al., 2012)74	Africa	1978	1	1	9.16	56.24	1903	WS
73	(Dulamsuren et al., 2009)75	Asia	2006	2	2	-1.64	32.31	1131	WS
74	(Kharuk, 2013)76	Asia	2000	1	1	-2.34	34.53	577	BF
75	(Zhou et al., 2013)77	Asia	1978	1	1	22.13	173.35	30	TRSF
76	(Brouwers et al., 2013)78	Australia	2010	62	236	15.85	103.13	292	WS/TSF
77	(Fensham et al., 2012)79	Australia	2003	1	1	21.72	36.3	266	STD
78	(Kharuk, 2013)80	Asia	2006	1	1	-1.85	66.65	974	BF
79	(Keith et al., 2012)81	Australia	2001	1	1	9.01	141.57	1227	TSF
80	(Matusick et al., 2012)82	Australia	2010	1	1	18.28	83.12	6	WS
81	(Brouwers et al., 2013)83	Australia	2002	51	66	15.65	47.59	288	TGD/WS/STD
82	(Peterken and Mountford)84	Europe	1975	1	1	9.15	85.55	170	WS
83	(Linares et al., 2009)85	Europe	1970	1	2	12.63	88.5	1144	WS
84	(Galiano et al., 2010)86	Europe	2005	1	1	9.39	89.55	1056	TSF
85	(Aakala et al., 2011)87	Europe	1999	2	5	0.16	60.24	180	BF
86	(Linares et al., 2011)88	Africa, Europe	1978, 1986, 2001	3	3	12.17	62.28	1271	WS
87	(Sarris et al., 2011)89	Europe	1999	4	4	16.7	73.81	278	WS/TGD
88	(Marini et al., 2012)90	Europe	1994	1	1	7.72	144.83	907	TSF
89	(Cailleret et al., 2014)91	Europe	2005	3	14	8.98	106.79	1019	TSF
90	(Vilà-Cabrera et al., 2013)92	Europe	2005	5	28	9.93	79.17	985	TSF/WS
91	(Fahey, 1998)93	N. America	1988	1	1	7.27	91.51	495	TSF
92	(Ganey and Vojta, 2011)94	N. America	1997	83	113	7.67	57.72	2208	WS
93	(Michaelian et al., 2011)95	N. America	2001	55	58	1.47	41.02	627	WS/BF/TSF
94	(DeRose and Long, 2012)96	N. America	1988-1999	12	14	2.5	53.03	2979	WS/BF/TSF
95	(Fellows and Goulden, 2012)97	N. America	2002	1	1	10.08	75.73	2085	WS
96	(Kaiser et al., 2013)98	N. America	2010	1	1	1.81	53.1	2178	TSF
97	(Millar et al., 2012)99	N. America	2007	1	1	8.24	29.73	1947	TGD
98	(Garrity et al., 2013)100	N. America	2002	1	1	10.21	37.53	2007	TGD
99	(Enquist and Enquist, 2011)101	N. America	1976	1	1	25.67	173.19	272	TRSF
100	(Mokria et al., 2015)102	Africa	1983	1	1	19.91	65.95	1809	TRSF
101	(Baguskas et al., 2014)103	N. America	2007	2	80	14.52	41.77	349	TGD
102	(Hart et al., 2014)104	N. America	2005	4	4	-0.06	59.8	3327	BF/TSF
103	(Kane et al., 2014)105	N. America	1996	2	3	6.25	60.17	2510	WS/TSF
104	(Gu et al., 2015)106	N. America	2012	1	1	12.4	97.47	216	WS
105	(Smith et al., 2015)107	N. America	2008	4	7	1.48	55.9	3129	BF/WS/TSF
106	(Zhou et al., 2014)108	Asia	1978	6	8	19.92	154.35	752	WS/TSF/TRSF
107	(?ater, 2015)109	Europe	2003	3	4	9.69	104.68	201	WS/TSF
108	(Aynekulu et al., 2011)110	Africa	1986	2	3	19.28	70.6	1875	TRSF/WS
109	(Liang et al., 2016)111	Asia	1995	1	1	-1.09	38.65	2834	BOR
110	(Challis et al., 2016)112	Australia	2010	2	2	18.41	76.96	19	WS
111	(Matusick et al., 2016)113	Australia	2010	5	12	15.84	107.61	307	WS/TSF
112	(Drobyshev et al., 2007)114	Europe	1988	13	13	6.75	73.7	82	WS/TSF
113	(Andersson, et al., 2011)115	Europe	1987	3	3	6.32	54.76	57	WS
114	(Martin et al., 2015)116	Europe	1984	1	1	9.9	76.58	36	WS
115	(García de la Serrana et al., 2015)117	Europe	2013	3	3	17.5	32.55	87	STD
116	(Herguido et al., 2016)118	Europe	2005	2	2	9.9	61.37	1238	STD
117	(Bendixsen et al., 2015)119	N. America	2006	1	1	15.61	98.51	205	WS
118	(Billings et al., 2016)120	N. America	1998	3	3	13.89	118.48	509	TSF
119	(Berdanier and Clark, 2016)121	N. America	2000	1	1	15.49	117.01	86	TSF
120	(Feeley et al., 2013)122	N. America	2003	6	9	21.08	347.03	969	TRF/TERF
121	(Duque et al., 2015)123	S. America	2008	10	10	25.69	262.87	420	TRF/TRSF
122	(Amoroso et al., 2015)124	S. America	1978	2	4	9.66	104.62	474	TSF
123	(Schwantes et al., 2016)125	N. America	2010	6	10	18.73	74.73	331	WS/TRSF
124	(Assal et al., 2016)126	N. America	2012	12	21	3.1	31.31	2572	WS
125	(Feldpausch et al., 2016)127	S. America	2010	25	34	25.54	214.68	229	TRF/TRSF
126	(Freeman et al., 2017)128	N. America	2002	8	39	15.28	78.74	25	WS
127	(Harrison, 2001)129	Asia	1997	1	1	26.62	311.58	128	TRF
128	(Wood et al., 2018)130	N. America	2012	1	1	12.4	97.47	216	WS
129	(Paz et al., 2017)131	N. America	2012	1	1	6.95	65.97	2003	WS
130	(Xu et al., 2018)132	Asia	2005	5	5	1.08	38.95	1291	BF/WS/TSF
131	(Crouchet et al., 2019)133	N. America	2011	17	30	18.87	76.5	417	TRSF/WS
132	(Preisler, et al., 2019)134	Asia	2008	1	1	17.37	29.46	689	STD
133	(Kunert, 2020)135	Europe	2015	1	1	8.45	71.48	356	WS
134	(Powers et al., 2020)136	N. America	2015	2	3	26.56	179.9	112	TRSF
135	(Johnson et al., 2018)137	N. America	2011	1	2	18.08	64.27	520	WS
136	(Jaime et al., 2019)138	Europe	2005	15	22	8.83	91.75	1168	TSF/WS
137	(Navarro-Cerrillo et al., 2007)139	Europe	2002	4	4	10.34	60.18	1561	WS/TGD
138	(Prieto-Recio et al., 2015)140	Europe	2015	12	12	11.03	59.9	818	WS/TGD
139	(Pernek et al., 2019)141	Europe	2018	4	4	15.47	78.09	53	WS
140	(Savi et al., 2019)142	Europe	2018	1	1	11.87	154.32	372	TSF
141	(Klein et al., 2019)143	Asia	1999-2017	18	20	19.15	33.93	227	STD
142	(Dorman et al., 2015a)144	Asia	2011	2	2	17.59	58.97	525	WS/STD
143	(Dorman et al., 2015b)145	Asia	2012	2	2	18.71	29.49	372	STD
144	(Swemmer, 2020)146	Africa	2016	18	125	22.01	55.24	247	STD
145	(Saenz-Romero et al., 2020)147	N. America	2011	6	6	15.57	92.54	2001	WS/TSF/TRSF
146	(Allen, 2007)148	N. America	2002	1	3	10.57	34.46	1939	TGD
147	(Rodríguez-Catón et al., 2019)149	S. America	2012	3	3	5.42	88.95	1428	TSF
148	(Das et al., 2020)150	N. America	2012	5	15	11.94	31.99	1643	TGD
149	(Stephenson et al., 2019)151	N. America	2014	3	64	12.49	30.1	1563	TGD
150	(Csank et al., 2016)152	N. America	1994-2007	4	4	1.62	66.71	134	BF
151	(Kannenberg et al., 2020)153	N. America	2018	6	8	10.08	30.61	1898	TGD
152	(Schuldt et al., 2020)154	Europe	2018	1	1	8.58	118.42	514	TSF
